# Supplementary material for: A First-in-Class Dual Degrader of Bcl-2/Bcl-xL Reverses HIV Latency and Minimizes Ex Vivo Reservoirs from Patients
Source: Int J Mol Sci. 2025 Mar 19;26(6):2772. doi: 10.3390/ijms26062772 (PMC11942780; doi:10.3390/ijms26062772)
Supplement: Supplementary file 1 [file ijms-26-02772-s001.zip]

Archive with 1 entries (1 files):
- ijms-3453482-supplementary.pdf
